# Supplementary material for: Data on farm diversification decisions and farmers’ risk preferences in the Ruhr Metropolitan region (Germany)
Source: Data Brief. 2018 Mar 7;18:9–12. doi: 10.1016/j.dib.2018.03.008 (PMC5996160; doi:10.1016/j.dib.2018.03.008)
Supplement: Supplementary file 5 — Supplementary material Appendix 4: the dataset (as csv file). [file mmc5.csv]

id	submitdate	lastpage	startlanguage	startdate	datestamp	Haupt.Nebenerwerb	Bio	Flaeche_landw_total	Flaeche_acker	Flaeche_gruenland	Pachtflaeche	Getreide	Hackfruechte	Sonderkulturen	Dauerkulturen	Futterpflanzen	Huelsenfruechte	Oelsaaten	Sonst_Ackerkulturen	Gewaechshaus	Folie	kein_Gewaechshaus_o_Folie	Flaeche_unter_glas	Flaeche_unter_folie	Mutterkuehe	Fleischrinder_Bullen	Sauen	Schweinemast	Legehennen	Gefluegelmast	Schafe_Ziegen	Pferde	Sonst_Tiere	Unterschied_Stadt_laendl_Landwirtsch	Lage_des_Betriebs	PLZ	Stadt_Vor.Nachteile	Vort_Verbrauchernaehe	Vort_Kaufkraft	Vort_Infrastruktur	Vort_Industrie	Vort_Urbane_Ressourcen_nutzbar	Vort_.Keine	Sonst_Vort_Stadt	Nacht_Land_Flaechenknappheit	Nacht_Land_Flaechenzersplitterung	Nacht_Pacht	Nacht_Akzept	Nacht_Vandalismus
19	09.03.2016 11:20	9	de	09.03.2016 11:11	09.03.2016 11:20	0	2	30	3	27	0	3	NA	NA	NA	NA	NA	NA	NA	0	0	1	NA	NA	25	40	NA	NA	NA	NA	NA	NA	NA	62	20	58339	1	1	1	1	NA	NA	NA		NA	NA	NA	1	1
21	09.03.2016 11:34	9	de	09.03.2016 11:23	09.03.2016 11:34	1	0	60	50	10	30	40	10	NA	NA	NA	NA	NA	NA	0	0	1	NA	NA	5	NA	400	NA	NA	NA	NA	NA	NA	71	73	44536	1	NA	NA	1	1	NA	NA		1	NA	NA	NA	NA
22	09.03.2016 11:36	9	de	09.03.2016 11:23	09.03.2016 11:36	1	0	58	56	2	58	49	NA	NA	NA	NA	NA	7	NA	0	0	1	NA	NA	NA	NA	NA	1100	NA	NA	NA	NA	NA	NA	41	45711	0	NA	NA	NA	1	NA	NA		1	NA	NA	1	NA
26	09.03.2016 11:47	9	de	09.03.2016 11:32	09.03.2016 11:47	0	0	10	6	4	1	2	NA	NA	NA	4	NA	NA	NA	0	0	1	NA	NA	NA	NA	NA	NA	NA	NA	20	NA	NA	79	67	46286	0	1	1	1	1	NA	NA		1	1	1	1	1
28	09.03.2016 13:37	9	de	09.03.2016 11:40	09.03.2016 13:37	1	0	70	45	25	22	25	NA	NA	NA	20	NA	NA	NA	0	0	1	NA	NA	40	60	NA	300	NA	NA	NA	NA	NA	75	75	46569	2	1	NA	1	NA	NA	NA		NA	NA	NA	NA	NA
30	09.03.2016 12:03	9	de	09.03.2016 11:46	09.03.2016 12:03	0	0	15	9,5	5,5	13	9,5	NA	NA	NA	NA	NA	NA	NA	0	0	1	NA	NA	NA	NA	NA	NA	NA	NA	NA	NA	NA	80	90	44797	1	NA	NA	1	1	NA	NA		1	NA	1	1	1
32	09.03.2016 12:21	9	de	09.03.2016 11:54	09.03.2016 12:21	1	0	42	38	4	0	6	NA	30	NA	NA	2	NA	NA	0	1	0	NA	200000	NA	NA	NA	NA	30	NA	NA	NA	NA	84	68	59368	2	1	1	NA	NA	NA	NA		NA	NA	NA	1	1
36		7	de	09.03.2016 12:03	09.03.2016 12:31	0	2	19,4	0	19,4	0	0	0	0	0	0	0	0	0	0	0	1	NA	NA	0	0	0	0	0	0	0	8	0	36	2	58339	1	1	NA	1	NA	NA	NA		NA	NA	1	NA	NA
37	09.03.2016 12:35	9	de	09.03.2016 12:08	09.03.2016 12:35	1	2	16,7	NA	16,7	3	NA	NA	NA	NA	NA	NA	NA	NA	0	0	1	NA	NA	11	NA	NA	NA	NA	NA	NA	3	NA	22	65	58339	1	1	NA	1	1	NA	NA		1	NA	NA	1	1
38	09.03.2016 12:26	9	de	09.03.2016 12:11	09.03.2016 12:26	1	0	35	3	32	25	3	NA	NA	NA	NA	NA	NA	NA	0	0	1	NA	NA	NA	NA	NA	NA	NA	NA	NA	50	NA	90	100	45472	1	NA	NA	1	NA	NA	NA	Kundennähe	1	1	NA	NA	1
39	09.03.2016 12:26	9	de	09.03.2016 12:12	09.03.2016 12:26	0	0	8,5	NA	8,5	3,5	NA	NA	NA	NA	NA	NA	NA	8,5	0	0	1	NA	NA	NA	NA	NA	NA	NA	NA	NA	25	NA	44	4	59394	2	NA	1	1	NA	NA	NA	kurze wege	1	NA	NA	1	1
41	09.03.2016 12:36	9	de	09.03.2016 12:14	09.03.2016 12:36	1	0	190	130	60	190	91	6	NA	NA	9	4	20	NA	0	0	1	NA	NA	35	1	NA	NA	NA	NA	NA	NA	NA	90	89	58239	1	1	NA	1	NA	NA	NA		1	NA	1	1	1
43	09.03.2016 12:55	9	de	09.03.2016 12:24	09.03.2016 12:55	0	0	20	1	19	19	1	NA	NA	NA	NA	NA	NA	NA	0	0	1	NA	NA	10	5	NA	NA	NA	NA	NA	NA	NA	83	71	44797	1	1	1	NA	NA	NA	NA		1	NA	1	1	NA
50	09.03.2016 13:06	9	de	09.03.2016 12:52	09.03.2016 13:06	1	2	130	115	15	65	35	20	NA	3	10	20	12	15	0	0	1	NA	NA	10	5	NA	250	800	NA	NA	NA	NA	65	59	58730	2	NA	1	NA	NA	NA	NA		NA	1	NA	NA	NA
66	09.03.2016 14:44	9	de	09.03.2016 14:00	09.03.2016 14:44	1	0	95	65	30	63	35	27,5	2,5	NA	NA	NA	NA	NA	0	1	0	NA	3000	NA	NA	NA	1500	NA	NA	NA	65	NA	75	75	46244	1	1	1	1	1	NA	NA		1	1	1	1	NA
71	09.03.2016 14:38	9	de	09.03.2016 14:20	09.03.2016 14:38	1	0	104,44	100,17	4,27	98,44	69,88	NA	NA	NA	NA	NA	24,91	5,38	0	0	1	NA	NA	NA	NA	NA	NA	NA	NA	NA	4	NA	90	85	44803	2	1	1	1	NA	NA	NA		1	1	1	NA	NA
72	09.03.2016 14:58	9	de	09.03.2016 14:40	09.03.2016 14:58	1	0	130	126	4	43	75	25	NA	NA	NA	NA	26	NA	0	0	1	NA	NA	NA	NA	NA	NA	NA	NA	NA	5	NA	75	80	59174	0	NA	NA	1	1	NA	NA		1	NA	NA	NA	NA
81	09.03.2016 16:28	9	de	09.03.2016 16:08	09.03.2016 16:28	1	0	120	80	40	61	10	6	6	NA	58	NA	NA	NA	0	0	1	NA	NA	NA	NA	NA	NA	300	NA	NA	NA	500	90	100	45701	2	1	1	1	1	NA	NA		1	NA	1	1	NA
83	12.03.2016 14:34	9	de	09.03.2016 16:41	12.03.2016 14:34	0	0	15	8	7	0	NA	NA	NA	NA	NA	8	NA	NA	0	0	1	NA	NA	NA	NA	NA	NA	NA	NA	NA	NA	70	100	87	45133	1	1	1	1	1	NA	NA	alternativer ausbau von nebenbetrieben	1	1	1	1	NA
84	09.03.2016 16:59	9	de	09.03.2016 16:45	09.03.2016 16:59	0	0	42	20	22	22	22	NA	NA	NA	NA	NA	NA	NA	0	0	1	NA	NA	NA	NA	NA	NA	NA	NA	NA	30	NA	NA	75	47495	1	NA	NA	NA	NA	NA	NA	Dienstleistung	1	1	1	NA	NA
89	09.03.2016 17:32	9	de	09.03.2016 17:12	09.03.2016 17:32	1	0	85	80	5	48	55	25	NA	NA	NA	NA	NA	NA	0	0	1	NA	NA	NA	NA	100	880	NA	NA	NA	NA	NA	15	40	45768	1	NA	1	1	1	NA	NA		1	NA	NA	1	NA
90	09.03.2016 17:24	9	de	09.03.2016 17:14	09.03.2016 17:24	1	0	70	70	NA	0	10	NA	40	30	NA	NA	NA	NA	0	1	0	NA	30000	NA	NA	NA	NA	NA	NA	NA	NA	NA	15	81	45721	2	1	1	1	1	NA	NA		1	NA	NA	1	1
91	09.03.2016 18:00	9	de	09.03.2016 17:21	09.03.2016 18:00	0	0	75	60	15	0	42,5	NA	0,5	0	0	6	10	1	0	0	1	NA	NA	10	NA	NA	NA	NA	NA	NA	2	NA	80	81	44339	1	1	NA	1	1	1	NA		1	1	1	1	1
97	09.03.2016 18:29	9	de	09.03.2016 18:05	09.03.2016 18:29	1	0	52	12	40	40	4,5	NA	NA	NA	7,5	NA	NA	NA	0	0	1	NA	NA	NA	50	NA	NA	NA	NA	NA	NA	NA	90	50	45527	1	NA	1	NA	NA	NA	NA		NA	1	NA	1	NA
98	09.03.2016 18:38	9	de	09.03.2016 18:17	09.03.2016 18:38	1	0	125	111,5	13,5	70	69,5	9	1	0,25	5,75	11,5	14,5	NA	0	1	0	NA	2500	22	1	NA	1400	NA	NA	NA	NA	NA	71	81	47506	1	1	1	1	NA	1	NA		1	1	NA	1	1
103	09.03.2016 18:51	9	de	09.03.2016 18:35	09.03.2016 18:51	0	0	23	18	5	7,5	18	NA	NA	NA	NA	NA	NA	NA	0	0	1	NA	NA	10	NA	35	200	NA	NA	NA	NA	NA	40	39	47475	NA	NA	NA	NA	NA	NA	1		NA	NA	NA	NA	NA
104	09.03.2016 18:59	9	de	09.03.2016 18:36	09.03.2016 18:59	1	0	130	129	0,9	42	82	NA	NA	NA	5,5	NA	35	NA	0	0	1	NA	NA	NA	NA	NA	NA	NA	NA	NA	2	NA	75	7	59199	0	NA	NA	NA	NA	NA	1		NA	1	NA	1	NA
107	09.03.2016 18:55	9	de	09.03.2016 18:43	09.03.2016 18:55	1	0	110	90	20	110	55	7	NA	NA	2	9	17	NA	0	0	1	NA	NA	6	1	NA	NA	NA	NA	NA	NA	NA	80	90	45470	0	1	1	1	NA	1	NA		1	1	1	1	1
108	09.03.2016 18:58	9	de	09.03.2016 18:43	09.03.2016 18:58	0	2	28	10	18	10	3	NA	NA	NA	4	3	NA	NA	0	0	1	NA	NA	NA	49	NA	NA	NA	NA	NA	NA	NA	75	1	46519	NA	NA	NA	NA	NA	NA	1		NA	1	NA	1	NA
111	09.03.2016 19:40	9	de	09.03.2016 19:08	09.03.2016 19:40	1	0	71	23	48	71	0	0	0	0	23	0	0	0	0	0	1	NA	NA	NA	NA	NA	NA	NA	NA	NA	NA	96	82	32	58256	0	NA	NA	1	NA	NA	NA		1	NA	NA	1	1
112	09.03.2016 19:37	9	de	09.03.2016 19:20	09.03.2016 19:37	0	0	21	16	5	7	5	NA	NA	NA	11	NA	NA	NA	0	0	1	NA	NA	NA	NA	NA	NA	NA	NA	7	NA	NA	75	60	46147	0	1	NA	1	NA	NA	NA		1	1	NA	1	1
116	09.03.2016 20:03	9	de	09.03.2016 19:39	09.03.2016 20:03	1	0	150	100	50	120	40	4	NA	NA	56	NA	NA	NA	0	0	1	NA	NA	180	160	NA	NA	NA	NA	NA	NA	NA	12	94	47506	0	NA	NA	1	1	1	NA		1	1	NA	1	1
117	09.03.2016 21:06	9	de	09.03.2016 19:57	09.03.2016 21:06	1	0	42	35	7	0	25	NA	NA	NA	NA	NA	10	NA	0	0	1	NA	NA	NA	NA	NA	NA	14800	NA	NA	NA	NA	75	91	45731	2	1	1	NA	NA	NA	NA		1	NA	NA	1	NA
120	09.03.2016 20:37	9	de	09.03.2016 20:11	09.03.2016 20:37	1	0	170	8	162	149	6	NA	NA	NA	NA	NA	NA	NA	0	0	1	NA	NA	NA	NA	NA	NA	NA	NA	850	2	NA	70	90	47138	2	1	NA	NA	NA	NA	NA		1	NA	1	NA	1
124	09.03.2016 20:56	9	de	09.03.2016 20:29	09.03.2016 20:56	1	0	30	16	14	15	4	NA	NA	NA	12	NA	NA	0,5	0	0	1	NA	NA	NA	180	NA	NA	NA	NA	NA	NA	NA	72	12	46514	1	NA	1	NA	NA	NA	NA		1	1	NA	1	1
126	09.03.2016 21:10	9	de	09.03.2016 20:53	09.03.2016 21:10	0	0	7	0	7	5	NA	NA	NA	NA	NA	NA	NA	NA	0	0	1	NA	NA	4	2	NA	NA	NA	NA	NA	NA	NA	88	86	58456	0	1	1	1	1	NA	NA		NA	NA	1	1	1
128	09.03.2016 21:33	9	de	09.03.2016 21:14	09.03.2016 21:33	1	0	35	28	7	25	10	10	NA	NA	NA	NA	NA	5	0	0	1	NA	NA	NA	250	NA	NA	NA	NA	10	NA	NA	30	100	45770	0	NA	NA	NA	NA	NA	1		1	1	1	NA	1
130	09.03.2016 22:01	9	de	09.03.2016 21:39	09.03.2016 22:01	0	0	5,2	NA	5,1	0	0	0	0	0	0	0	0	0	0	0	1	NA	NA	NA	NA	NA	NA	NA	NA	4	21	NA	54	59	59379	1	1	1	NA	NA	NA	NA		1	1	NA	1	1
137	10.03.2016 08:03	9	de	10.03.2016 07:16	10.03.2016 08:03	0	0	2	NA	2	2	NA	NA	NA	NA	2	NA	NA	NA	0	0	1	NA	NA	NA	NA	NA	NA	NA	NA	NA	NA	NA	80	70	58730	0	1	NA	NA	NA	NA	NA	Direktvermarktung	1	1	1	1	1
138	10.03.2016 08:11	9	de	10.03.2016 07:21	10.03.2016 08:11	1	0	80	79,7	0,3	25	50	20	NA	NA	NA	NA	10	NA	0	0	1	NA	NA	NA	NA	NA	NA	NA	NA	NA	NA	NA	89	72	45768	1	1	1	NA	NA	NA	NA		1	NA	NA	1	NA
139	10.03.2016 07:41	9	de	10.03.2016 07:21	10.03.2016 07:41	1	0	72,01	72,01	NA	72,01	NA	NA	NA	NA	NA	NA	NA	72,01	0	1	0	NA	720100	NA	NA	NA	NA	NA	NA	NA	NA	NA	85	84	46244	1	1	1	1	NA	NA	NA		1	1	NA	1	NA
141	10.03.2016 08:02	9	de	10.03.2016 07:48	10.03.2016 08:02	1	0	70	65	5	55	50	NA	NA	NA	NA	NA	15	NA	0	0	1	NA	NA	NA	NA	NA	NA	NA	NA	NA	70	NA	100	100	44867	0	NA	NA	NA	NA	NA	NA	mehr Pferdebesitzer	1	1	1	1	1
147	10.03.2016 09:46	9	de	10.03.2016 09:10	10.03.2016 09:46	1	0	NA	140	15	75	100	20	NA	NA	2	10	8	NA	0	0	1	NA	NA	10	10	NA	1350	NA	NA	NA	NA	NA	NA	NA	47447	2	1	1	1	NA	NA	NA		1	1	1	1	1
154	10.03.2016 10:46	9	de	10.03.2016 10:28	10.03.2016 10:46	0	0	65	45	20	50	25	NA	NA	20	10	5	5	NA	0	0	1	NA	NA	8	1	NA	260	25	NA	NA	NA	NA	73	NA	59077	1	NA	1	1	NA	1	NA		1	1	NA	1	NA
155	10.03.2016 12:39	9	de	10.03.2016 10:51	10.03.2016 12:39	1	0	90	86	4	65	60	NA	1	0	2,5	NA	17	2	0	0	1	NA	NA	NA	NA	NA	NA	NA	NA	NA	NA	4	50	100	58455	1	1	NA	1	NA	NA	NA		1	1	1	1	NA
158	10.03.2016 12:08	9	de	10.03.2016 11:38	10.03.2016 12:08	0	0	22	11	11	10	5,5	NA	NA	NA	5,5	NA	NA	NA	0	0	1	NA	NA	NA	55	NA	NA	NA	NA	NA	NA	NA	50	50	46514	1	NA	1	NA	NA	NA	NA	erhöhte Direktvermarktung der Produkte	1	1	1	1	NA
159	10.03.2016 11:51	9	de	10.03.2016 11:41	10.03.2016 11:51	1	2	180	174	6	120	90	30	35	NA	25	NA	NA	NA	0	1	0	NA	30	NA	20	NA	NA	NA	600	NA	NA	NA	75	98	44534	1	1	1	1	NA	NA	NA		1	NA	1	NA	NA
165	10.03.2016 17:26	9	de	10.03.2016 16:57	10.03.2016 17:26	0	0	14	11	0	0	11	NA	NA	NA	NA	NA	NA	NA	0	0	1	NA	NA	0	0	0	0	0	0	0	0	0	57	41	46514	2	NA	1	1	NA	NA	NA		1	NA	NA	NA	NA
166	10.03.2016 19:59	9	de	10.03.2016 17:23	10.03.2016 19:59	1	0	160	130	30	50	60	NA	NA	NA	70	NA	NA	NA	0	0	1	NA	NA	NA	400	NA	1900	NA	NA	NA	NA	NA	24	79	45731	0	1	NA	1	1	NA	NA		1	1	1	1	NA
167	10.03.2016 17:53	9	de	10.03.2016 17:34	10.03.2016 17:53	1	0	46	46	NA	40	24	15	3	NA	NA	NA	4	NA	0	1	0	NA	20000	NA	NA	NA	NA	NA	NA	NA	1,5	NA	100	100	47259	2	1	1	1	NA	NA	NA		1	1	1	NA	NA
169	10.03.2016 18:49	9	de	10.03.2016 18:35	10.03.2016 18:49	0	0	1,6	NA	1,6	0	0	0	0	0	0	0	0	0	0	0	1	NA	NA	NA	NA	NA	NA	NA	NA	NA	NA	NA	82	90	59174	2	1	NA	1	NA	NA	NA		1	NA	NA	NA	NA
174	10.03.2016 20:39	9	de	10.03.2016 19:57	10.03.2016 20:39	1	0	34,9	33,32	1,58	26	22,5	10,82	NA	NA	NA	NA	NA	NA	0	0	1	NA	NA	NA	NA	NA	650	NA	NA	NA	NA	NA	70	50	45768	1	1	NA	1	1	1	NA		1	1	1	1	NA
176	11.03.2016 08:44	9	de	11.03.2016 07:52	11.03.2016 08:44	0	0	17	6,5	10,5	5,5	4,5	NA	NA	NA	2	NA	NA	NA	0	0	1	NA	NA	13	9	NA	NA	NA	NA	NA	NA	NA	76	91	59077	1	1	NA	1	NA	NA	NA		1	1	NA	NA	1
178	11.03.2016 09:53	9	de	11.03.2016 09:34	11.03.2016 09:53	0	0	3	0	3	2	NA	NA	NA	NA	NA	NA	NA	NA	0	0	1	NA	NA	NA	NA	NA	NA	NA	NA	NA	NA	NA	70	40	46483	1	NA	NA	NA	NA	NA	1		NA	1	NA	1	1
179	11.03.2016 10:46	9	de	11.03.2016 10:15	11.03.2016 10:46	1	0	154	110	44	150	67	10	0	3	0	10	20	NA	0	0	1	NA	NA	NA	NA	NA	NA	NA	450	NA	NA	NA	27	100	47259	1	1	NA	1	NA	NA	NA		1	1	1	1	NA
180	11.03.2016 20:21	9	de	11.03.2016 10:42	11.03.2016 20:21	1	0	62	40	22	62	5,5	NA	NA	NA	34,5	NA	NA	NA	0	0	1	NA	NA	122	NA	NA	NA	NA	NA	NA	NA	NA	44	13	46284	1	1	1	1	1	NA	NA		1	NA	1	NA	NA
183	11.03.2016 12:25	9	de	11.03.2016 12:07	11.03.2016 12:25	1	0	250	230	20	NA	145	NA	NA	NA	NA	NA	35	50	0	0	1	NA	NA	NA	NA	NA	NA	NA	NA	NA	NA	NA	83	94	44532	0	NA	NA	1	NA	NA	NA		1	1	1	1	1
186	11.03.2016 20:54	9	de	11.03.2016 20:37	11.03.2016 20:54	0	0	15	12	3	2	12	NA	NA	NA	NA	NA	NA	NA	0	0	1	NA	NA	NA	NA	NA	NA	100	NA	NA	3	NA	25	77	46244	2	1	1	1	NA	NA	NA		1	NA	NA	NA	NA
188		7	de	12.03.2016 11:51	12.03.2016 12:28	1	0	18,5	4,5	14	8	NA	NA	NA	NA	4,5	NA	NA	NA	0	0	1	NA	NA	NA	NA	NA	NA	NA	NA	NA	45	NA	60	50	46519	1	1	1	1	NA	NA	NA		1	NA	1	1	NA
193	13.03.2016 10:16	9	de	13.03.2016 08:21	13.03.2016 10:16	1	0	140	135	5	70	35	65	NA	NA	35	NA	NA	NA	0	0	1	NA	NA	NA	NA	320	1000	NA	NA	NA	NA	NA	65	28	47665	0	1	NA	NA	1	1	NA		1	NA	NA	1	1
195	13.03.2016 10:56	9	de	13.03.2016 10:40	13.03.2016 10:56	0	0	23,2	23	0,2	23,2	23	NA	NA	NA	NA	NA	NA	NA	0	0	1	NA	NA	NA	NA	NA	450	NA	NA	NA	NA	NA	70	40	45721	1	NA	NA	NA	1	NA	NA		1	NA	NA	1	1
196	13.03.2016 11:29	9	de	13.03.2016 11:00	13.03.2016 11:29	1	0	85	40	45	78	23	NA	0,2	NA	10	NA	NA	NA	0	0	1	NA	NA	22	48	185	20	NA	NA	NA	NA	NA	78	75	46562	0	1	NA	1	NA	NA	NA		1	1	NA	1	NA
197		8	de	13.03.2016 11:22	13.03.2016 11:49	1	0	52	46	6	4	NA	NA	NA	NA	46	NA	NA	NA	0	0	1	NA	NA	NA	NA	NA	NA	NA	NA	NA	NA	250	35	NA	NA	NA	NA	NA	NA	NA	NA	NA		NA	NA	NA	NA	NA
198	13.03.2016 11:58	9	de	13.03.2016 11:35	13.03.2016 11:58	0	0	29	17	12	15	13	NA	NA	NA	NA	NA	4	NA	0	0	1	NA	NA	NA	NA	NA	NA	NA	NA	NA	9	NA	80	90	44267	1	1	NA	NA	NA	NA	NA		1	1	1	1	NA
200	13.03.2016 13:58	9	de	13.03.2016 13:35	13.03.2016 13:58	0	0	19,6	16,4	3,2	3	10,9	NA	NA	NA	5,5	NA	NA	NA	0	0	1	NA	NA	NA	11	NA	50	NA	NA	NA	NA	10	91	80	46499	0	NA	NA	NA	NA	NA	1		1	NA	NA	1	NA
203	13.03.2016 17:24	9	de	13.03.2016 17:13	13.03.2016 17:24	0	0	21	10	11	4	10	NA	NA	NA	NA	NA	NA	NA	0	0	1	NA	NA	NA	NA	NA	NA	NA	NA	NA	25	NA	85	80	46569	2	1	NA	NA	NA	NA	NA		NA	NA	NA	1	1
209	14.03.2016 17:54	9	de	14.03.2016 17:35	14.03.2016 17:54	1	0	52	50	2	18	39,5	10,5	NA	NA	NA	NA	NA	NA	0	0	1	NA	NA	NA	150	145	100	NA	NA	NA	NA	NA	78	22	59077	1	NA	NA	1	1	NA	NA		1	NA	NA	NA	NA
214	14.03.2016 21:01	9	de	14.03.2016 20:49	14.03.2016 21:01	1	0	94	91	3	40	68	23	NA	NA	NA	NA	NA	NA	0	0	1	NA	NA	NA	60	NA	2700	1500	NA	NA	NA	NA	58	24	59427	0	1	NA	1	NA	NA	NA		1	NA	1	1	NA
217	15.03.2016 16:02	9	de	15.03.2016 15:48	15.03.2016 16:02	0	0	8	0	8	0	NA	NA	NA	NA	NA	NA	NA	NA	0	0	1	NA	NA	NA	NA	NA	NA	NA	NA	NA	11	NA	80	34	45529	2	NA	1	1	NA	NA	NA		1	1	NA	NA	1
219	16.03.2016 03:23	9	de	16.03.2016 02:54	16.03.2016 03:23	0	0	8	5	3	6	5	NA	NA	NA	NA	NA	NA	NA	0	0	1	NA	NA	2	1	NA	NA	10	NA	NA	1	NA	76	80	44892	1	1	1	NA	NA	NA	NA		1	NA	1	1	NA
220	16.03.2016 10:13	9	de	16.03.2016 09:59	16.03.2016 10:13	1	0	15	10	5	NA	5	NA	NA	NA	5	NA	NA	NA	0	0	1	NA	NA	NA	NA	NA	NA	NA	NA	NA	25	NA	15	76	45133	2	NA	NA	1	NA	NA	NA		1	NA	NA	NA	NA
221	16.03.2016 11:07	9	de	16.03.2016 10:54	16.03.2016 11:07	0	0	5	NA	5	0	NA	NA	NA	NA	5	NA	NA	NA	0	0	1	NA	NA	NA	NA	NA	NA	10	NA	NA	3	NA	70	100	45470	0	NA	NA	1	NA	NA	NA	kurze Wege zum Verbraucher	NA	NA	NA	1	NA
224	16.03.2016 18:30	9	de	16.03.2016 18:08	16.03.2016 18:30	1	0	18	7	11	2,5	5	NA	NA	NA	NA	NA	NA	NA	0	0	1	NA	NA	NA	NA	NA	NA	NA	NA	NA	48	NA	80	100	45239	2	NA	1	1	NA	NA	NA		1	1	NA	NA	NA
227	17.03.2016 17:47	9	de	17.03.2016 17:35	17.03.2016 17:47	1	0	35	8	27	2	5	NA	NA	NA	3	NA	NA	NA	0	0	1	NA	NA	6	NA	NA	NA	NA	NA	NA	60	NA	30	10	45731	1	NA	NA	1	NA	NA	NA		1	1	NA	NA	1
228	17.03.2016 19:05	9	de	17.03.2016 18:42	17.03.2016 19:05	1	0	52	50	2	35	28	3	3	NA	NA	NA	18	NA	0	0	1	NA	NA	NA	NA	NA	NA	NA	NA	NA	4	NA	73	32	59425	0	NA	NA	NA	NA	NA	NA		1	1	1	1	NA
230	18.03.2016 20:27	9	de	18.03.2016 20:09	18.03.2016 20:27	1	0	107	106	1	22	66,5	NA	NA	NA	24,5	NA	15	NA	0	0	1	NA	NA	NA	45	NA	1400	NA	NA	NA	NA	NA	70	NA	47445	1	NA	NA	1	1	NA	NA		1	1	NA	1	NA
231	18.03.2016 21:55	9	de	18.03.2016 21:18	18.03.2016 21:55	1	0	100	64	36	80	22	NA	NA	NA	42	NA	NA	NA	0	0	1	NA	NA	NA	NA	NA	NA	NA	NA	NA	NA	250	65	0	46569	NA	NA	NA	NA	NA	NA	NA		1	NA	NA	NA	NA
233	20.03.2016 12:01	9	de	20.03.2016 11:25	20.03.2016 12:01	1	0	42	40,5	1,5	32	14	26,5	NA	NA	NA	NA	NA	NA	0	0	1	NA	NA	NA	NA	500	400	NA	NA	NA	NA	NA	80	50	46244	0	NA	NA	NA	1	NA	NA		1	NA	1	NA	1
234	20.03.2016 13:47	9	de	20.03.2016 13:34	20.03.2016 13:47	0	0	9,35	NA	9,35	6,05	NA	NA	NA	NA	NA	NA	NA	NA	0	0	1	NA	NA	NA	NA	NA	NA	NA	NA	NA	12	NA	75	85	58256	2	1	NA	NA	NA	NA	NA		1	NA	NA	NA	NA
240	22.03.2016 19:39	9	de	22.03.2016 19:15	22.03.2016 19:39	0	0	8,14	6,89	1,25	1,5	4,69	NA	NA	1,25	2,2	NA	NA	NA	0	0	1	NA	NA	NA	NA	NA	NA	10	NA	NA	1	NA	68	27	46244	1	NA	NA	NA	NA	NA	1		1	NA	1	NA	NA
241	23.03.2016 16:13	9	de	23.03.2016 15:57	23.03.2016 16:13	0	0	5	NA	5	0	NA	NA	NA	NA	NA	NA	NA	NA	0	0	1	NA	NA	NA	NA	NA	NA	NA	NA	NA	NA	NA	100	90	45481	0	NA	NA	1	NA	NA	NA		1	NA	NA	1	NA
242	23.03.2016 19:17	9	de	23.03.2016 18:53	23.03.2016 19:17	0	0	17,11	NA	17,11	2,11	NA	NA	NA	NA	NA	NA	NA	NA	0	0	1	NA	NA	NA	NA	NA	NA	NA	NA	NA	20	NA	70	53	45527	NA	NA	NA	1	NA	NA	NA		NA	NA	NA	NA	NA
246	24.03.2016 09:37	9	de	24.03.2016 09:25	24.03.2016 09:37	1	0	25	NA	25	8	NA	NA	NA	NA	NA	NA	NA	NA	0	0	1	NA	NA	NA	NA	NA	NA	NA	NA	NA	8	NA	27	NA	45527	1	NA	NA	1	NA	NA	NA		NA	NA	NA	NA	NA
247	24.03.2016 10:04	9	de	24.03.2016 09:33	24.03.2016 10:04	0	0	42	8	34	20	3	1	NA	NA	4	NA	NA	NA	0	0	1	NA	NA	20	NA	NA	NA	NA	NA	NA	NA	NA	100	74	47447	2	1	1	NA	NA	NA	NA		NA	NA	NA	1	NA
248	24.03.2016 09:54	9	de	24.03.2016 09:36	24.03.2016 09:54	0	0	8,5	NA	8,5	6	NA	NA	NA	NA	NA	NA	NA	NA	0	0	1	NA	NA	NA	NA	2	NA	NA	NA	NA	19	NA	NA	84	59073	NA	NA	NA	1	NA	NA	NA		1	1	NA	1	1
249	24.03.2016 09:53	9	de	24.03.2016 09:38	24.03.2016 09:53	1	0	110	60	50	30	10	NA	NA	25	75	NA	NA	NA	0	0	1	NA	NA	NA	NA	NA	NA	NA	NA	NA	NA	300	0	50	46286	2	NA	1	1	1	NA	NA		1	NA	1	1	NA
251	24.03.2016 10:25	9	de	24.03.2016 09:49	24.03.2016 10:25	0	0	17,5	10,5	7	11	8	2,5	NA	NA	NA	NA	NA	NA	0	0	1	NA	NA	6	NA	NA	NA	NA	NA	NA	NA	NA	80	70	59077	0	NA	NA	1	NA	NA	NA		1	1	NA	1	NA
252	24.03.2016 10:06	9	de	24.03.2016 09:50	24.03.2016 10:06	0	0	18	NA	11	0	NA	NA	NA	NA	NA	NA	NA	NA	0	0	1	NA	NA	NA	4	NA	NA	NA	NA	NA	40	NA	70	90	45772	1	NA	1	1	NA	NA	NA		1	NA	NA	NA	NA
254	24.03.2016 10:22	9	de	24.03.2016 09:55	24.03.2016 10:22	1	0	80	37	43	75	24	NA	NA	NA	6	NA	7	NA	0	0	1	NA	NA	30	22	5	50	150	1500	NA	NA	8	100	40	58730	2	NA	1	NA	NA	NA	NA	Direktvermarktung	1	NA	NA	NA	NA
256	24.03.2016 10:31	9	de	24.03.2016 10:07	24.03.2016 10:31	0	0	15	12	3	11	7,5	0,5	NA	NA	4	NA	NA	NA	0	1	0	NA	1500	7	3	NA	NA	500	NA	NA	NA	NA	74	82	46284	2	1	1	NA	NA	NA	NA		1	NA	NA	NA	1
257	24.03.2016 11:00	9	de	24.03.2016 10:37	24.03.2016 11:00	1	0	88	58	30	76	23	NA	NA	NA	35	NA	NA	NA	0	0	1	NA	NA	NA	NA	NA	NA	NA	NA	NA	NA	250	75	30	46286	0	NA	NA	1	1	NA	NA		1	NA	NA	1	NA
258	24.03.2016 11:03	9	de	24.03.2016 10:38	24.03.2016 11:03	0	0	11,78	11,78	0	5,5	7	NA	NA	NA	NA	NA	4,78	NA	0	0	1	NA	NA	NA	NA	NA	NA	NA	NA	NA	NA	NA	66	29	59069	1	NA	NA	NA	NA	NA	NA	Vermietung nicht mehr benötigter Stallgebäude gut möglich	1	NA	NA	1	NA
260	24.03.2016 11:16	9	de	24.03.2016 10:51	24.03.2016 11:16	1	0	170	150	20	150	49	70	NA	NA	NA	NA	20	11	0	1	0	NA	15000	20	NA	NA	NA	NA	NA	NA	3	NA	88	60	47506	1	NA	1	1	1	NA	NA		1	1	1	1	NA
261	24.03.2016 11:10	9	de	24.03.2016 10:53	24.03.2016 11:10	1	0	225	150	75	182	82	21	NA	NA	NA	15	31	NA	0	0	1	NA	NA	NA	NA	NA	NA	NA	NA	NA	108	NA	81	NA	44265	2	1	1	NA	NA	NA	NA		1	1	NA	1	NA
263	24.03.2016 11:37	9	de	24.03.2016 11:21	24.03.2016 11:37	0	0	15	0	15	2	0	0	0	0	0	0	0	0	0	0	1	NA	NA	NA	NA	NA	NA	NA	NA	NA	8	NA	85	85	58091	0	NA	NA	NA	NA	NA	1		NA	NA	NA	1	1
265	24.03.2016 11:43	9	de	24.03.2016 11:29	24.03.2016 11:43	0	0	10	NA	10	NA	NA	NA	NA	NA	NA	NA	NA	NA	0	0	1	NA	NA	NA	NA	NA	NA	NA	NA	NA	7	NA	74	60	47665	1	NA	1	NA	1	NA	NA		1	NA	NA	1	1
266	24.03.2016 12:04	9	de	24.03.2016 11:35	24.03.2016 12:04	0	0	3,3	NA	3,3	2,8	NA	NA	NA	NA	NA	NA	NA	0	0	0	1	NA	NA	NA	NA	NA	NA	10	NA	2	12	NA	88	0	46499	1	1	1	NA	NA	NA	NA		1	NA	1	NA	NA
274	24.03.2016 13:46	9	de	24.03.2016 13:36	24.03.2016 13:46	1	0	23	8	15	15	7	1	NA	NA	NA	NA	NA	NA	0	0	1	NA	NA	NA	NA	NA	NA	NA	NA	NA	NA	20	68	60	45527	0	NA	NA	NA	NA	NA	1		1	1	NA	NA	1
278	24.03.2016 17:08	9	de	24.03.2016 15:17	24.03.2016 17:08	1	0	45,4	43,2	0,4	15,1	25,5	15,1	NA	NA	2,6	NA	NA	NA	0	1	0	NA	4000	NA	NA	NA	NA	600	100	NA	NA	NA	80	70	44532	2	1	1	1	1	NA	NA	Die Nähe zum Kunden in der Direktvermarktung	1	1	1	1	NA
279	24.03.2016 16:04	9	de	24.03.2016 15:41	24.03.2016 16:04	0	0	4	4	NA	2	4	NA	NA	NA	NA	NA	NA	NA	0	0	1	NA	NA	NA	NA	NA	NA	NA	NA	NA	NA	NA	25	35	44289	0	1	1	1	NA	NA	NA		NA	NA	NA	1	NA
280	24.03.2016 18:19	9	de	24.03.2016 17:46	24.03.2016 18:19	0	0	40	25	15	38	6	4	NA	NA	15	NA	NA	NA	0	0	1	NA	NA	NA	5	NA	NA	NA	NA	NA	20	70	60	66	47475	2	1	NA	NA	NA	NA	NA		1	NA	1	1	NA
281	24.03.2016 18:35	9	de	24.03.2016 18:12	24.03.2016 18:35	1	0	47	47	NA	32	37	NA	NA	NA	10	NA	NA	NA	0	0	1	NA	NA	NA	NA	320	NA	NA	NA	NA	NA	NA	40	20	59069	1	NA	NA	NA	NA	NA	1		1	NA	NA	1	NA
283	24.03.2016 20:50	9	de	24.03.2016 19:20	24.03.2016 20:50	0	0	10	5	5	15	5	NA	NA	NA	NA	NA	NA	NA	0	0	1	NA	NA	NA	NA	NA	NA	10	NA	4	4	NA	50	70	59174	1	NA	NA	1	NA	NA	NA		1	1	NA	1	NA
284	24.03.2016 19:59	9	de	24.03.2016 19:43	24.03.2016 19:59	1	0	50	48	2	20	20	25	NA	NA	3	NA	NA	NA	0	0	1	NA	NA	NA	NA	200	400	NA	NA	NA	NA	NA	25	12	46499	1	1	1	NA	NA	NA	NA		1	1	NA	1	NA
289	25.03.2016 08:59	9	de	25.03.2016 08:44	25.03.2016 08:59	1	0	10	NA	10	10	NA	NA	NA	NA	NA	NA	NA	NA	0	0	1	NA	NA	NA	NA	NA	NA	NA	NA	NA	40	NA	80	91	46145	2	1	NA	NA	NA	NA	NA		1	NA	NA	NA	NA
291	25.03.2016 09:26	9	de	25.03.2016 08:50	25.03.2016 09:26	0	0	62,03	46,95	15,08	34,54	31,28	0,24	NA	NA	3,24	NA	10,31	NA	0	0	1	NA	NA	NA	44	NA	NA	25	NA	NA	NA	NA	80	100	58239	1	1	NA	1	1	NA	NA		1	1	1	1	1
292		8	de	25.03.2016 09:07	25.03.2016 09:32	0	0	25	23	2	20	13	5	NA	NA	3	NA	4	NA	0	0	1	NA	NA	NA	NA	NA	NA	NA	NA	NA	NA	NA	80	63	46147	0	NA	NA	NA	NA	NA	NA		1	1	1	1	NA
293	25.03.2016 10:35	9	de	25.03.2016 09:18	25.03.2016 10:35	1	0	84,02	68,97	15,05	20	40,15	NA	NA	NA	19,67	NA	7,68	1,47	0	0	1	NA	NA	NA	NA	NA	NA	NA	NA	NA	NA	95	75	0	59069	NA	NA	NA	NA	NA	NA	1		NA	NA	NA	1	NA
294	25.03.2016 09:48	9	de	25.03.2016 09:32	25.03.2016 09:48	1	2	60	NA	NA	40	15	5	NA	NA	15	NA	NA	NA	0	1	0	NA	200	NA	5	NA	NA	225	NA	NA	NA	45	86	56	46562	1	1	NA	1	NA	NA	NA		1	1	NA	NA	NA
295	25.03.2016 10:14	9	de	25.03.2016 09:50	25.03.2016 10:14	0	0	62,9	42,4	4,1	0	NA	NA	NA	NA	NA	NA	NA	NA	0	0	1	NA	NA	NA	NA	NA	NA	NA	NA	NA	5	NA	80	66	45529	1	NA	NA	NA	NA	NA	1		NA	NA	NA	NA	NA
296	25.03.2016 12:37	9	de	25.03.2016 12:17	25.03.2016 12:37	1	0	150	145	5	110	80	50	NA	NA	NA	NA	10	NA	0	0	1	NA	NA	NA	NA	NA	NA	NA	NA	NA	NA	NA	85	90	47447	1	1	1	1	NA	NA	NA		1	NA	NA	1	NA
300	25.03.2016 16:04	9	de	25.03.2016 14:51	25.03.2016 16:04	1	0	78	23	55	53	17,5	4	NA	NA	1,5	NA	NA	NA	0	0	1	NA	NA	NA	NA	NA	NA	NA	NA	600	NA	NA	70	80	44329	0	1	NA	1	NA	NA	NA		1	NA	NA	NA	1
301	25.03.2016 15:57	9	de	25.03.2016 15:38	25.03.2016 15:57	1	0	58	28	30	56	3	NA	NA	NA	NA	NA	NA	NA	0	0	1	NA	NA	NA	NA	NA	NA	NA	NA	NA	74	NA	85	41	46244	2	NA	NA	1	NA	NA	NA	Kundennähe Pensionspferde	1	1	1	NA	NA
303	25.03.2016 17:08	9	de	25.03.2016 16:58	25.03.2016 17:08	0	0	5	NA	5	2	NA	NA	NA	NA	NA	NA	NA	NA	0	0	1	NA	NA	NA	NA	NA	NA	NA	NA	NA	5	NA	77	89	44225	1	NA	NA	1	NA	NA	NA		1	NA	NA	NA	NA
304	25.03.2016 18:10	9	de	25.03.2016 17:17	25.03.2016 18:10	1	0	82	51	32	NA	47	NA	NA	NA	NA	NA	NA	4	0	0	1	NA	NA	NA	NA	NA	NA	NA	NA	NA	NA	12	50	NA	44807	1	1	NA	1	NA	NA	NA	Komunaler Nebenerwerb	1	NA	1	1	1
308	25.03.2016 19:45	9	de	25.03.2016 19:27	25.03.2016 19:45	0	0	62	60	2	11,5	43,5	NA	NA	NA	6	NA	12,5	NA	0	0	1	NA	NA	NA	NA	NA	NA	NA	NA	NA	NA	NA	75	40	45731	1	NA	1	NA	NA	NA	NA		1	1	1	NA	NA
309	25.03.2016 20:07	9	de	25.03.2016 19:36	25.03.2016 20:07	0	1	17	8	9	3	3	NA	NA	NA	4	NA	NA	NA	0	0	1	NA	NA	12	10	NA	NA	NA	NA	NA	NA	NA	21	NA	46499	1	1	1	1	1	NA	NA		1	1	1	1	1
310	25.03.2016 20:21	9	de	25.03.2016 20:10	25.03.2016 20:21	1	0	NA	NA	NA	NA	NA	NA	NA	NA	NA	NA	NA	NA	0	0	1	NA	NA	NA	100	NA	NA	NA	NA	NA	NA	140	82	NA	46562	1	1	NA	1	NA	NA	NA		1	1	1	1	1
316	27.03.2016 11:07	9	de	27.03.2016 10:31	27.03.2016 11:07	1	0	6	NA	NA	0,75	NA	NA	NA	NA	NA	NA	NA	6	0	0	1	NA	NA	NA	NA	NA	NA	NA	NA	NA	NA	182	80	88	59071	2	1	1	1	NA	NA	NA		NA	NA	NA	NA	1
317	27.03.2016 11:27	9	de	27.03.2016 11:04	27.03.2016 11:27	1	0	140	130	10	110	80	NA	NA	NA	10	10	30	NA	0	0	1	NA	NA	NA	NA	NA	NA	NA	NA	NA	NA	NA	0	100	44319	1	1	1	1	1	NA	NA	derzeit noch moderate Pachtpreise	NA	NA	1	NA	NA
318	27.03.2016 16:38	9	de	27.03.2016 16:22	27.03.2016 16:38	0	0	18	0	18	6	NA	NA	NA	NA	NA	NA	NA	NA	0	0	1	NA	NA	2	2	NA	NA	NA	NA	NA	NA	NA	90	10	58256	0	NA	1	NA	NA	NA	NA		1	NA	NA	1	1
319	27.03.2016 17:59	9	de	27.03.2016 17:32	27.03.2016 17:59	0	0	38,29	27,93	10,36	18,23	15	NA	NA	NA	NA	NA	NA	12,93	0	0	1	NA	NA	NA	NA	NA	NA	NA	NA	NA	6	NA	5	30	58730	NA	NA	NA	NA	NA	NA	1		NA	NA	NA	1	NA
322	28.03.2016 10:00	9	de	28.03.2016 09:37	28.03.2016 10:00	0	0	51	26	25	46	19	5	NA	2	NA	NA	NA	NA	0	0	1	NA	NA	NA	NA	NA	NA	NA	NA	NA	NA	NA	90	71	45711	NA	NA	1	1	NA	NA	NA		1	1	1	1	1
324	28.03.2016 10:38	9	de	28.03.2016 10:17	28.03.2016 10:38	1	0	110	80	30	96	60	20	NA	NA	NA	NA	NA	NA	1	0	0	60	NA	5	10	NA	NA	150	NA	NA	2	NA	72	64	47199	2	1	1	NA	NA	NA	NA		1	1	1	NA	NA
325	28.03.2016 10:50	9	de	28.03.2016 10:30	28.03.2016 10:50	0	0	5,16	2,28	2,88	1	2,28	NA	NA	NA	NA	NA	NA	NA	0	0	1	NA	NA	NA	14	NA	NA	15	NA	NA	NA	NA	80	60	59071	1	NA	NA	1	1	NA	NA		1	NA	1	1	NA
326		8	de	28.03.2016 11:50	28.03.2016 12:19	1	0	73	66	7	34	NA	NA	NA	NA	NA	NA	NA	NA	0	0	1	NA	NA	NA	NA	NA	NA	NA	NA	NA	NA	NA	63	6	46519	1	NA	NA	NA	NA	NA	1		NA	NA	NA	NA	NA
327	28.03.2016 13:56	9	de	28.03.2016 13:30	28.03.2016 13:56	0	0	22,76	18,8	3,96	3,32	12,85	NA	NA	NA	2,9	NA	3,05	NA	0	0	1	NA	NA	NA	NA	NA	NA	NA	NA	NA	10	NA	75	86	59174	1	NA	NA	1	NA	NA	NA	Kunden vor Ort für Pensionspferdehaltung	1	1	NA	1	NA
329	28.03.2016 14:30	9	de	28.03.2016 14:02	28.03.2016 14:30	0	0	19,92	14,5	5,42	3,1	10	NA	NA	NA	4,5	NA	NA	NA	0	0	1	NA	NA	10	30	NA	NA	NA	NA	NA	2	NA	80	96	45739	0	NA	NA	1	1	NA	NA		1	1	NA	1	NA
333	29.03.2016 04:44	9	de	29.03.2016 04:30	29.03.2016 04:44	1	0	52	44	8	32	32	12	NA	NA	NA	NA	NA	NA	0	0	1	NA	NA	NA	NA	450	NA	NA	NA	NA	NA	NA	70	80	45731	0	NA	NA	1	NA	NA	NA		1	NA	NA	NA	NA
336	29.03.2016 08:46	9	de	29.03.2016 08:34	29.03.2016 08:46	1	0	4	NA	4	4	NA	NA	NA	NA	NA	NA	NA	NA	0	0	1	NA	NA	NA	NA	NA	NA	NA	NA	NA	NA	100	50	52	59192	1	NA	1	1	NA	NA	NA		1	1	1	1	1
338	29.03.2016 09:47	9	de	29.03.2016 09:34	29.03.2016 09:47	1	0	100	60	40	50	17	33	NA	NA	NA	NA	11	NA	0	0	1	NA	NA	NA	NA	NA	NA	NA	NA	NA	NA	60	78	16	47495	NA	NA	NA	1	1	NA	NA		1	1	NA	1	NA
343	29.03.2016 18:28	9	de	29.03.2016 17:59	29.03.2016 18:28	0	0	6,8	3	3,1	0	NA	NA	NA	NA	3,1	NA	NA	NA	0	0	1	NA	NA	NA	NA	NA	NA	5	NA	7	NA	NA	60	80	58455	1	NA	1	NA	NA	NA	NA		NA	NA	NA	1	NA
344	29.03.2016 19:07	9	de	29.03.2016 18:46	29.03.2016 19:07	1	0	330	300	30	180	250	50	NA	NA	NA	NA	NA	NA	0	0	1	NA	NA	NA	NA	NA	2200	NA	NA	NA	NA	NA	NA	100	45219	1	NA	NA	1	NA	1	NA		NA	1	NA	1	NA
345	30.03.2016 07:53	9	de	30.03.2016 07:31	30.03.2016 07:53	1	0	110	80	30	110	35	15	3	NA	7	NA	10	10	0	1	0	NA	3000	NA	NA	NA	NA	NA	NA	NA	50	NA	75	85	58730	2	1	1	1	1	NA	NA		1	1	NA	1	1
346	30.03.2016 09:03	9	de	30.03.2016 08:22	30.03.2016 09:03	1	1	15	6	9	4	3	NA	NA	NA	3	NA	NA	NA	0	0	1	NA	NA	4	NA	NA	NA	25	NA	NA	25	NA	50	50	45481	1	1	1	1	NA	NA	NA		1	1	1	NA	NA
348	30.03.2016 11:11	9	de	30.03.2016 09:10	30.03.2016 11:11	0	0	35	25	10	7	14	NA	NA	NA	10	NA	NA	NA	0	0	1	NA	NA	NA	NA	NA	NA	NA	NA	NA	50	NA	56	41	44581	2	NA	NA	1	NA	1	NA		1	1	NA	1	1
349	30.03.2016 13:25	9	de	30.03.2016 13:14	30.03.2016 13:25	1	0	120	116	4	28	116	NA	NA	NA	NA	NA	NA	NA	0	0	1	NA	NA	1	NA	NA	2700	NA	NA	NA	NA	NA	33	46	59379	0	NA	NA	NA	NA	NA	1		NA	1	NA	1	NA
351		8	de	30.03.2016 14:58	30.03.2016 15:15	0	2	7	6	1	1	4	NA	NA	NA	2	NA	NA	NA	0	0	1	NA	NA	NA	NA	NA	NA	NA	NA	NA	NA	NA	50	NA	59069	1	NA	NA	1	NA	NA	NA		1	NA	NA	NA	1
352	30.03.2016 18:47	9	de	30.03.2016 18:35	30.03.2016 18:47	0	0	4	0	4	4	NA	NA	NA	NA	NA	NA	NA	NA	0	0	1	NA	NA	NA	NA	NA	NA	NA	NA	NA	30	NA	73	98	45549	1	NA	NA	1	NA	NA	NA		1	NA	NA	NA	1
353	31.03.2016 09:43	9	de	31.03.2016 09:10	31.03.2016 09:43	1	0	45	40	5	0	15	10	NA	NA	NA	NA	NA	15	0	0	1	NA	NA	NA	NA	NA	1500	NA	NA	NA	NA	NA	50	30	45721	2	NA	NA	NA	1	NA	NA		1	NA	NA	1	NA
354	31.03.2016 09:43	9	de	31.03.2016 09:31	31.03.2016 09:43	1	0	99	85	14	NA	35	NA	NA	NA	NA	NA	NA	50	0	0	1	NA	NA	NA	NA	NA	900	NA	NA	NA	NA	NA	NA	85	45721	0	NA	NA	1	NA	NA	NA		1	1	NA	1	NA
355	31.03.2016 17:20	9	de	31.03.2016 16:51	31.03.2016 17:20	1	0	52	44	8	35	33	NA	NA	NA	NA	NA	7,5	2,5	0	0	1	NA	NA	NA	NA	NA	NA	60	NA	10	3	NA	70	80	58089	2	1	NA	1	NA	NA	NA		1	1	NA	NA	NA
360	03.04.2016 13:32	9	de	03.04.2016 13:09	03.04.2016 13:32	1	0	32	31	1	2,5	24	NA	NA	NA	NA	NA	NA	7	0	0	1	NA	NA	NA	NA	NA	525	NA	NA	NA	NA	NA	80	30	59368	NA	1	1	1	NA	NA	NA		NA	NA	NA	1	NA
362	03.04.2016 18:32	9	de	03.04.2016 18:17	03.04.2016 18:32	1	0	90	80	10	70	55	NA	NA	NA	NA	NA	15	5	0	0	1	NA	NA	NA	NA	NA	NA	NA	NA	NA	15	NA	25	NA	45219	2	1	1	1	1	NA	NA		1	NA	1	NA	1
366	04.04.2016 16:21	9	de	04.04.2016 16:01	04.04.2016 16:21	0	0	13,02	13,02	NA	7	13,02	NA	NA	NA	NA	NA	NA	NA	0	0	1	NA	NA	NA	NA	NA	NA	NA	NA	NA	NA	NA	0	NA	44581	0	NA	NA	NA	NA	NA	NA		NA	NA	NA	NA	1
367	05.04.2016 05:10	9	de	05.04.2016 05:01	05.04.2016 05:10	0	0	10	8	2	NA	8	NA	NA	2	NA	NA	NA	NA	0	0	1	NA	NA	NA	3	NA	NA	NA	NA	NA	NA	NA	80	100	44575	0	NA	NA	1	NA	NA	NA		1	NA	NA	1	NA
368	05.04.2016 07:07	9	de	05.04.2016 06:55	05.04.2016 07:07	1	0	60	57	3	30	20	27	10	0	0	0	0	NA	0	1	0	NA	100000	0	0	0	800	0	200	20	0	NA	80	79	46282	2	1	1	1	NA	NA	NA		1	NA	1	NA	1
369	05.04.2016 08:06	9	de	05.04.2016 07:42	05.04.2016 08:06	0	0	20	10	10	14	8,5	NA	NA	NA	NA	NA	NA	1,5	0	0	1	NA	NA	3	NA	NA	NA	NA	NA	NA	9	NA	25	0	47495	NA	NA	NA	NA	NA	NA	NA		NA	NA	NA	NA	NA
370	05.04.2016 11:05	9	de	05.04.2016 10:54	05.04.2016 11:05	0	0	4	NA	4	2	NA	NA	NA	NA	NA	NA	NA	NA	0	0	1	NA	NA	NA	NA	NA	NA	NA	NA	NA	6	NA	59	84	45529	1	1	1	NA	NA	NA	NA		1	1	NA	1	NA
373	07.04.2016 07:39	9	de	07.04.2016 07:03	07.04.2016 07:39	1	0	204,25	178,88	25,04	107,92	108,72	NA	NA	NA	NA	NA	17,66	52,5	0	0	1	NA	NA	NA	NA	NA	NA	NA	NA	NA	2	35000	70	45	58339	2	1	1	1	NA	NA	NA		NA	1	NA	1	1
374	07.04.2016 10:52	9	de	07.04.2016 10:11	07.04.2016 10:52	0	0	6,88	6,88	0	3,97	6,88	NA	NA	NA	NA	NA	NA	NA	0	0	1	NA	NA	NA	NA	NA	NA	NA	NA	NA	NA	NA	100	85	59439	0	1	NA	1	NA	1	NA	Betrieb müsste auf stadtnahe umgestellt werden, um Vorteile zu bieten	1	1	1	NA	NA
378	10.04.2016 18:43	9	de	10.04.2016 18:20	10.04.2016 18:43	0	0	8,4	8,4	NA	6	5	NA	NA	NA	1	NA	NA	NA	0	0	1	NA	NA	NA	5	NA	NA	NA	NA	NA	NA	NA	69	85	45711	NA	NA	NA	1	NA	NA	NA		1	NA	1	1	NA
381	11.04.2016 21:23	9	de	11.04.2016 20:58	11.04.2016 21:23	0	0	15	NA	NA	3	NA	NA	NA	NA	15	NA	NA	NA	0	0	1	NA	NA	NA	10	NA	NA	NA	NA	NA	1	NA	0	10	58332	1	NA	1	1	NA	NA	NA		1	1	1	1	1
383	12.04.2016 20:33	9	de	12.04.2016 20:07	12.04.2016 20:33	0	0	33,08	26,51	6,57	14,08	13,6	NA	NA	NA	NA	NA	5,81	7,1	0	0	1	NA	NA	NA	15	NA	65	NA	NA	NA	3	NA	87	34	58730	0	NA	1	NA	NA	NA	NA		1	1	1	1	1
386	17.04.2016 07:52	9	de	17.04.2016 07:41	17.04.2016 07:52	0	0	3,5	0,5	3	0	0	0	0	0	0	0	0	0	0	0	1	NA	NA	0	0	1	0	3	0	6	3	NA	NA	NA	46244	1	NA	NA	NA	NA	NA	1		NA	NA	NA	NA	NA
388	08.05.2016 17:11	9	de	08.05.2016 16:50	08.05.2016 17:11	0	0	11,5	7	4,5	2,5	NA	NA	NA	NA	7	NA	NA	NA	0	0	1	NA	NA	NA	NA	NA	NA	NA	NA	NA	NA	NA	94	0	58339	NA	NA	NA	NA	NA	NA	1		1	NA	NA	1	1
[truncated: 183 more columns]
